# Supplementary material for: The Influence of Synthesis Method on Characteristics of Buffer and Organic Solutions of Thermo- and pH-Responsive Poly(N-[3-(diethylamino)propyl]methacrylamide)s
Source: Polymers (Basel). 2022 Jan 11;14(2):282. doi: 10.3390/polym14020282 (PMC8777966; doi:10.3390/polym14020282)
Supplement: Supplementary file 1 [file polymers-14-00282-s001.zip]

Archive with 1 entries (1 files):
- polymers-1496649-supplementary.pdf
